# Supplementary material for: Maternal Magnolol Supplementation during Pregnancy and Lactation Promotes Antioxidant Capacity, Improves Gut Health, and Alters Gut Microbiota and Metabolites of Weanling Piglets
Source: Metabolites. 2023 Jun 27;13(7):797. doi: 10.3390/metabo13070797 (PMC10383630; doi:10.3390/metabo13070797)
Supplement: Supplementary file 1 [file metabolites-13-00797-s001.zip]

Archive with 2 entries (2 files):
- Table S1. Nutrients content of the control diet and pre-starter.pdf
- Table S2. Details of 540 key metabolites identified by metabonomics.xlsx
