# Supplementary material for: Maternal Magnolol Supplementation during Pregnancy and Lactation Promotes Antioxidant Capacity, Improves Gut Health, and Alters Gut Microbiota and Metabolites of Weanling Piglets
Source: Metabolites. 2023 Jun 27;13(7):797. doi: 10.3390/metabo13070797 (PMC10383630; doi:10.3390/metabo13070797)
Supplement: Supplementary file 1 [file metabolites-13-00797-s001.zip › Table S2. Details of 540 key metabolites identified by metabonomics.xlsx]

## Sheet: Sheet1
Table S1. Details of 540 key metabolites identified by metabonomics
Ionization model	Metabolites	Formula	m/z	Retention time (min)	Relative abundance		log2FC	Pvalue	VIP	Regulated
					CONT	MAG
neg	D-Malic acid	C4H6O5	133.014	0.789117	0.000940695	0.000392266	-1.2619	0.00164461	1.40417	down
neg	Protoporphyrinogen IX	C34H40N4O4	589.284	8.24183	0.000457154	0.000302004	-0.598116	0.0340336	1.18601	down
neg	N2-Succinyl-L-ornithine	C9H16N2O5	253.082	3.19068	3.44e-05	1.875e-05	-0.875384	0.0111088	1.29045	down
neg	PS(18:1(11Z)/18:1(11Z))	C42H78NO10P	786.527	13.7696	0.00140648	0.00304622	1.11493	0.00411694	1.32895	up
neg	Phytosphingosine	C18H39NO3	338.269	9.68818	0.000296674	0.000118819	-1.32014	0.0450857	1.02963	down
neg	zymosterol intermediate 1c	C29H46O2	461.325	9.93017	0.000169928	8.84372e-05	-0.942011	0.0137101	1.24189	down
neg	2,6-Dihydroxypurine	C5H4N4O2	151.026	1.3383	0.00239923	0.00121322	-0.983728	0.00122933	1.40707	down
neg	N-Acetyl-D-muramoate	C11H19NO8	292.104	1.409	0.00112566	0.000551434	-1.02951	0.0142649	1.19927	down
neg	3beta-hydroxy-4beta-methyl-5alpha-cholest-7-ene-4alpha-carbaldehyde	C29H48O2	463.341	10.3792	0.000384812	0.000156176	-1.30101	0.0140301	1.29601	down
neg	L-Phenylalanine	C9H11NO2	164.071	1.95092	0.00164143	0.000751893	-1.12635	0.0279756	1.13408	down
neg	L-Fucose	C6H12O5	163.059	2.40638	5.01167e-05	2.97833e-05	-0.749798	0.00188462	1.3821	down
neg	Ocimenol	C10H18O	307.264	10.8203	3.63167e-05	1.54017e-05	-1.23755	0.0431545	1.07887	down
neg	Thymidine	C10H14N2O5	287.088	1.90808	0.00296514	0.00109374	-1.43882	0.00210248	1.42839	down
neg	LPA(16:0/0:0)	C19H39O7P	409.236	13.7624	2.26333e-05	6.15667e-06	-1.8774	0.0157833	1.28906	down
neg	Acetylphosphate	C2H5O5P	174.956	0.511433	0.00044219	0.000240248	-0.880143	0.0476268	1.12191	down
neg	D-Pantothenic acid hemicalcium salt	C9H17NO5	218.103	2.06443	0.00273345	0.00133239	-1.03671	0.00337012	1.35006	down
neg	octyl alpha-D-glucopyranoside	C14H28O6	313.161	4.20942	0.000101891	7.36e-05	-0.468952	0.00766403	1.25578	down
neg	PE(18:1(11Z)/19:0)	C42H82NO8P	804.574	13.7274	0.00228612	0.0167346	2.87186	6.1e-05	1.61722	up
neg	4-alpha-Methyl-5-alpha-cholest-7-en-3-beta-ol	C28H48O	435.346	12.2311	6.3233e-05	5.72367e-06	-3.4676	0.0433295	1.08095	down
neg	Dodecanoylcarnitine	C19H37NO4	342.265	8.80437	0.00101278	0.000428069	-1.2424	0.0431664	1.09336	down
neg	4-Acetamidobutanoic acid	C6H11NO3	144.066	0.981967	3.82667e-05	1.771e-05	-1.10983	0.0134662	1.22349	down
neg	vitispirane	C13H20O	237.149	3.58258	4.80833e-07	2.0581e-05	5.42083	0.0361095	1.18526	up
neg	N-Acetylmuramoyl-Ala	C14H24N2O9	363.145	4.64415	0.000613604	0.000407367	-0.590978	0.00838844	1.31773	down
neg	L-Arogenate	C10H13NO5	248.054	0.932	0.000145919	8.93747e-05	-0.707371	0.0222736	1.12571	down
neg	D,L- gamma-hydroxyphosphinothricin	C5H11NO5P-	217.013	13.6846	1.35333e-05	6.68e-06	-1.01666	0.00351373	1.36132	down
neg	4beta-methylzymosterol-4alpha-carboxylic acid	C29H46O3	441.337	11.4686	0.000107776	1.67065e-05	-2.69019	0.0428546	1.10468	down
neg	(2S,3S,4R)-2-aminoicosane-1,3,4-triol	C20H43NO3	366.3	9.85165	0.000156612	4.94167e-05	-1.66474	0.0365555	1.16349	down
neg	5-Methyltetrahydrofolic acid	C20H25N7O6	963.369	3.8103	8.4664e-05	5.265e-05	-0.685088	0.0121102	1.2269	down
neg	N-acetyl-D-tryptophan	C13H14N2O3	267.073	1.7439	0.00163475	0.000561954	-1.54054	0.00821012	1.32092	down
neg	DG(16:1(9Z)/18:1(9Z)/0:0)	C37H68O5	613.479	13.5417	0.000174439	8.31453e-05	-1.06907	0.0178181	1.19659	down
neg	1,5-Decanolide	C10H18O2	339.254	8.34892	1.44167e-05	8.275e-06	-0.802197	0.00410699	1.32319	down
neg	N2-Succinyl-L-arginine	C10H18N4O5	319.13	2.52062	4.355e-05	2.61333e-05	-0.73698	0.00288512	1.36982	down
neg	Nicotinamide riboside	C11H15N2O5+	276.077	0.853433	6.91667e-05	4.52e-05	-0.613148	0.0119003	1.23788	down
neg	3-dehydro-4-methylzymosterol	C28H44O	441.337	11.989	5.02217e-05	1.34283e-05	-1.90446	0.0245228	1.1915	down
neg	N3-methylcytosine	C5H8N3O+	297.132	2.86268	9.69085e-05	6.29668e-05	-0.622326	0.00990319	1.26023	down
neg	Suberic acid	C8H14O4	173.081	3.42555	0.000836741	0.000435938	-0.94066	0.00873517	1.34221	down
neg	D-Glyceraldehyde 3-phosphate	C3H7O6P	168.989	9.0892	8.83167e-06	6.43333e-06	-0.45616	0.00591895	1.30133	down
neg	N-amino DAP	C7H14N3O4-	239.067	11.7891	0.00128046	0.00108186	-0.243149	0.0317197	1.06794	down
neg	N-alpha-acetyl lysine methyl ester	C9H18N2O3	441.23	10.8203	0.000153012	5.81167e-05	-1.39708	0.00346893	1.42168	down
neg	S-hexyl glutathione	C16H28N3O6S-	411.145	2.00088	0.000202809	0.000139389	-0.541072	0.0118185	1.25642	down
neg	4-Vinylphenol	C8H8O	165.055	3.56117	0.00196954	0.000478432	-2.04147	0.0184969	1.22989	down
neg	5-Aminopentanal	C5H11NO	146.082	2.06443	1.22667e-05	6.29833e-06	-0.959426	0.00330591	1.34828	down
neg	2-nonanone	C9H18O	321.242	9.13917	0.000135626	5.96333e-05	-1.18579	0.0192633	1.21268	down
neg	L-Glutamate	C5H9NO4	146.046	0.625633	0.00172001	0.00082394	-1.06181	0.0111631	1.23539	down
neg	3-Hydroxyisobutyric acid	C4H8O3	103.04	0.860567	1.471e-05	5.105e-06	-1.5279	0.00994734	1.24743	down
neg	1-octen-3-one	C8H14O	311.222	6.6245	0.000975424	0.000564277	-0.789626	0.0232318	1.12689	down
neg	2',3'-Cyclic UMP	C9H11N2O8P	341.004	11.248	0.00300274	0.00236766	-0.342819	0.0146945	1.20185	down
neg	Ethyl 3-hydroxy hexanoate	C8H16O3	205.108	3.41842	1.875e-05	1.37167e-05	-0.449179	0.0358136	1.09682	down
neg	(R) 2,3-Dihydroxy-3-methylvalerate	C6H12O4	147.066	1.79387	0.00026371	5.63833e-05	-2.22617	0.025001	1.19774	down
neg	gamma-butyrolactone	C4H6O2	209.066	0.632783	0.000111991	5.8405e-05	-0.93911	0.0296466	1.07812	down
neg	Menthol	C10H20O	349.274	10.3578	0.000141053	3.93833e-05	-1.84045	0.0434578	1.08824	down
neg	Ethyl lactate	C6H10O2	227.128	3.38272	0.000818899	0.000596362	-0.457497	0.0491975	1.00784	down
neg	7-cyano-7-carbaguanine	C7H5N5O	196.025	1.48047	0.000483615	0.000157319	-1.62014	0.0240051	1.11752	down
neg	stearic acid	C18H36O2	305.248	10.3649	0.000154892	7.83153e-05	-0.983738	0.0137719	1.21415	down
neg	1-Oleoyl-lysophosphatidic acid	C21H41O7P	457.243	11.1338	7.59062e-05	3.30833e-05	-1.19873	0.0209301	1.22404	down
neg	methyl-1,4-benzoquinol	C7H10O2	171.066	2.80557	6.84833e-06	4.71e-06	-0.539833	0.00804409	1.26902	down
neg	PI(12:0/16:1(9Z))	C37H69O13P	751.431	3.25493	0.000394366	0.000132781	-1.57033	0.00341334	1.30342	down
neg	Ubiquinone Q1	C14H18O4	249.113	6.11837	4.80167e-05	3.71333e-05	-0.37169	0.0179726	1.20078	down
neg	PI(16:1(9Z)/0:0)	C25H47O12P	605.237	8.64802	5.575e-05	3.36667e-05	-0.726891	0.0450432	1.00015	down
neg	hydroxyl diethyl succinate	C8H14O5	189.076	2.16438	6.385e-05	4.01333e-05	-0.670031	0.00427692	1.33998	down
neg	Itaconic acid	C5H6O4	129.019	0.724867	2.22333e-05	1.126e-05	-0.982813	0.0338466	1.0392	down
neg	trans-Cinnamic acid	C9H8O2	147.045	1.95092	8.27973e-05	3.83e-05	-1.11234	0.0208343	1.18636	down
neg	N5-Pan	C14H28N2O4	323.167	5.04963	4.995e-05	2.99e-05	-0.741356	0.0132057	1.2534	down
neg	2-Hydroxy-3-methylvalerate	C6H12O3	131.071	3.24065	0.00224312	0.000574922	-1.96407	0.0018693	1.4255	down
neg	Queuine	C12H13N5O3	274.093	1.94378	0.00107868	0.000606173	-0.831462	0.0421152	1.03846	down
neg	Pyrroline hydroxycarboxylic acid	C5H7NO3	317.098	1.60182	5.58e-05	3.46667e-05	-0.686848	0.00326614	1.34535	down
neg	PC(o-20:0/20:4(8Z,11Z,14Z,17Z))	C48H90NO7P	858.614	10.3863	0.000271006	8.6084e-05	-1.65449	0.000129138	1.551	down
neg	2-Chloro-L-phenylalanine	C9H10ClNO2	198.033	2.40638	0.00590606	0.00462331	-0.353271	0.0149259	1.19363	down
neg	4,4-Dimethyl-5a-cholesta-8,24-dien-3-b-ol	C29H48O	411.347	13.2783	0.000426839	4.0091e-05	-3.41279	0.0214704	1.23242	down
neg	Delta 8,14 -Sterol	C29H46O	455.353	11.7463	5.04167e-05	1.49833e-05	-1.75029	0.0224289	1.25597	down
neg	amiclenomycin	C10H16N2O2	231.087	2.40638	3.525e-05	2.34167e-05	-0.59206	0.00416505	1.32977	down
neg	2-methylthiophene	C5H6S	118.992	13.7203	1.51333e-05	1.20333e-05	-0.330986	0.0106817	1.17869	down
neg	(S)-b-aminoisobutyric acid	C4H9NO2	124.04	2.16438	7.24873e-05	2.60917e-05	-1.4735	0.0492805	1.03044	down
neg	bacimethrin	C6H9N3O2	154.062	3.95307	5.92333e-06	2.77333e-06	-1.09443	0.00286492	1.36753	down
neg	Fumaric acid	C4H4O4	115.003	0.789117	0.00014723	6.15943e-05	-1.25716	0.00224988	1.38702	down
neg	2-(3-Carboxy-3-(methylammonio)propyl)-L-histidine	C11H19N4O4+	316.14	1.06697	9.815e-06	4.02e-06	-1.28554	0.0169637	1.27539	down
neg	PA(12:0/16:1(9Z))	C31H59O8P	635.39	7.50067	8.69755e-05	6.71167e-05	-0.37414	0.0360795	1.06242	down
neg	PI(16:1(9Z)/16:1(9Z))	C41H75O13P	827.446	3.34773	0.000911498	0.0006732	-0.437204	0.0462732	1.03314	down
neg	3-amino-1,2,4-triazole	C2H4N4	213.085	0.547117	0.000217064	0.00011337	-0.937048	0.0408579	1.02425	down
neg	Deoxyinosine	C10H12N4O4	251.078	1.70107	0.00109315	0.000307064	-1.83188	0.00398878	1.3797	down
neg	tunicamycin	C30H46N4O16	739.254	3.14785	0.000421662	0.000264564	-0.672472	0.00204084	1.41387	down
neg	L-Methionine	C5H11NO2S	148.042	1.00338	4.07167e-05	2.04683e-05	-0.992182	0.0426817	1.03801	down
neg	5-methylaminomethyl-2-thiouridine	C11H17N3O5S	643.133	2.57783	0.000102095	5.05687e-05	-1.01335	0.0390903	1.08468	down
neg	NMNH	C11H17N2O8P	335.066	1.76532	0.000244215	0.000136665	-0.837678	0.0208596	1.13557	down
neg	thiamine thiothiazolone pyrophosphate	C12H18N4O7P2S2	501.01	0.55425	0.000100449	5.31e-05	-0.919665	0.0160952	1.14682	down
neg	L-Proline	C5H9NO2	114.056	0.6756	6.70667e-06	2.55167e-06	-1.3957	0.033052	1.11426	down
neg	diacetylchitobiose-6-phosphate	C16H29N2O14P	539.112	1.93663	1.99667e-05	1.38333e-05	-0.529462	0.0236903	1.12712	down
neg	3,7-Dimethyl-1,6-octadien-3-ol	C10H18O	199.134	3.2121	3.88167e-05	2.65e-05	-0.548746	0.0388337	1.04503	down
neg	Methyl succinate	C7H12O2	315.179	4.77193	2.915e-05	1.30433e-05	-1.15968	0.0407772	1.05282	down
neg	4-guanidinobutanoic acid	C5H11N3O2	289.161	3.2692	0.000120207	7.97003e-05	-0.593002	0.0036794	1.35228	down
neg	Succinic acid	C4H6O4	117.019	1.4447	0.00104177	0.000205632	-2.34082	0.0222519	1.22979	down
neg	Novobiocin	C31H36N2O11	633.21	2.67778	9.3838e-05	3.79667e-05	-1.30442	0.0145109	1.26375	down
neg	4-Hydroxybenzoic acid	C7H6O3	137.024	2.74847	9.13167e-06	5.02e-06	-0.859915	0.00067264	1.48328	down
neg	S-Methyl-L-methionine	C6H14NO2S+	327.143	3.43982	3.925e-05	2.92833e-05	-0.424367	0.00424797	1.34472	down
neg	L-Ala-gamma-D-Glu-Dap	C13H19N5O4	677.302	10.5998	0.000113923	6.915e-06	-4.03924	0.000697024	1.55268	down
neg	PS(19:0/18:1(11Z))	C43H82NO10P	838.556	13.7767	0.00171831	0.000889676	-0.949641	5.22e-05	1.57628	down
neg	PS(18:1(11Z)/19:0)	C43H82NO10P	824.559	11.4329	0.000365383	0.000109683	-1.73609	0.0469116	1.13801	down
neg	3-alpha,12-alpha-dihydroxy-7-oxo-5-beta-cholanate	C24H37O5-	440.223	10.9132	7.67718e-05	3.62e-05	-1.08469	0.0132229	1.21347	down
neg	Indoleacetaldehyde	C10H9NO	204.066	3.72465	0.000127213	4.93667e-05	-1.36577	0.0380125	1.07499	down
neg	D-Galactosamine	C6H13NO5	200.057	1.94378	1.315e-05	8.18833e-06	-0.684134	0.0038451	1.35487	down
neg	L-Malic acid	C4H6O5	133.015	1.34547	3.78667e-06	1.715e-06	-1.1427	0.000233118	1.53034	down
neg	PE(18:1(11Z)/17:0)	C40H78NO8P	776.553	9.52392	0.000165117	0.00165815	3.32801	0.0138657	1.34589	up
neg	2-Oxo-3-hydroxy-4-phosphobutanoic acid	C4H7O8P	212.979	13.7203	0.00195674	0.00150291	-0.380694	0.00659867	1.27036	down
neg	formycin B	C10H12N4O5	581.155	0.846283	7.495e-05	5.08667e-05	-0.559665	0.00767466	1.23989	down
neg	Anserine	C10H16N4O3	285.123	2.30002	2.54833e-05	1.45667e-05	-0.808274	0.00258097	1.3919	down
neg	4-Hydroxybenzaldehyde	C7H6O2	121.029	3.24065	0.000116033	4.22667e-05	-1.45669	0.0171782	1.27283	down
neg	PC(18:3(9Z,12Z,15Z)/22:0)	C48H90NO8P	860.589	10.5712	0.00388819	0.000955571	-2.02466	0.00835782	1.38671	down
neg	4alpha-Methylfecosterol	C29H48O	457.364	10.6711	0.000241845	0.000126571	-0.934131	0.0132448	1.22743	down
neg	Sotolon	C6H8O3	255.088	2.8841	0.00010104	5.15833e-05	-0.969845	0.00110773	1.48136	down
neg	2-ethylfuran	C6H8O	141.055	2.84127	1.95233e-05	7.63667e-06	-1.35237	0.0445662	1.03826	down
neg	sn-Glycero-3-phosphocholine	C8H21NO6P+	257.103	2.6064	0.000193273	0.000124589	-0.633464	0.00319852	1.37179	down
neg	Porphobilinogen	C10H14N2O4	225.087	2.03588	7.88833e-05	4.765e-05	-0.727686	0.0037197	1.41489	down
neg	5-Amino-6-ribitylamino uracil	C9H16N4O6	275.124	0.824867	0.000200103	0.000132321	-0.596654	0.0196682	1.19324	down
neg	2'-Deoxyuridine	C9H12N2O5	227.067	1.59468	0.000415336	0.000156382	-1.40921	0.00205651	1.42899	down
neg	3-beta-Hydroxy-4-beta-methyl-5-alpha-cholest-7-ene-4-alpha-carboxylate	C29H48O3	947.736	11.59	2.108e-05	6.50165e-07	-5.01738	0.021005	1.24462	down
neg	2'-Deoxycytidine	C9H13N3O4	262.056	0.70345	0.000421594	0.000300274	-0.489573	0.00364166	1.36936	down
neg	Heptanoic acid	C7H14O2	305.181	6.45318	1.35267e-05	7.91167e-06	-0.770379	0.0449576	1.0578	down
neg	CDP-DG(18:0/22:6(4Z,7Z,10Z,13Z,16Z,19Z))	C52H85N3O15P2	1088.58	3.71752	7.48532e-05	3.18167e-05	-1.23516	0.0205471	1.16531	down
neg	Pyrrolidonecarboxylic acid	C5H7NO3	128.035	1.98662	6.24333e-06	3.33333e-06	-0.904927	0.00275824	1.47094	down
neg	cis-Hexenal	C6H10O	97.0654	2.84127	2.75067e-05	1.06117e-05	-1.37459	0.0482316	1.02625	down
neg	L-Thyroxine	C15H11I4NO4	775.68	5.22095	1.42583e-05	6.985e-06	-1.02933	0.00418156	1.39003	down
neg	AICAR	C9H15N4O8P	337.046	1.5233	5.63e-05	3.03333e-05	-0.891523	0.00307239	1.32798	down
neg	Curvularide C	C19H37NO5	358.259	7.8926	2.2025e-05	1.14683e-05	-0.942181	0.0437362	1.03848	down
neg	5-deoxypyridoxal	C8H9NO2	196.061	4.27367	2.63667e-05	1.51817e-05	-0.796373	0.0415603	1.09555	down
neg	N-acetyl-L-glutamic acid	C7H11NO5	188.056	0.981967	0.00116763	0.00055407	-1.07544	0.0146272	1.2039	down
neg	2-Hydroxyvalerate	C5H10O3	235.118	1.82957	6.04667e-05	4.23667e-05	-0.513316	0.00136148	1.41367	down
neg	3-methyl-2-butanone	C5H10O	85.0653	3.24065	4.19833e-05	1.08e-05	-1.95774	0.00200841	1.42208	down
neg	propylphosphonate	C3H8O3P-	291.035	1.3383	2.95767e-05	9.48167e-06	-1.64312	0.0243935	1.16805	down
neg	Palmitic acid	C16H32O2	571.495	10.4784	1.2475e-05	6.84167e-06	-0.868588	0.0396586	1.01922	down
neg	D-Pantothenoyl-L-cysteine	C12H22N2O6S	321.114	6.37535	1.5585e-05	9.79667e-06	-0.671906	0.026167	1.15966	down
neg	Ornithine	C5H12N2O2	301.15	5.57725	0.000183331	0.000359165	0.970204	0.0205533	1.14961	up
neg	palmitoleic acid	C16H30O2	299.223	7.95683	2.57667e-05	1.66833e-05	-0.627041	0.0486935	1.00725	down
neg	Methyl octanoate	C9H18O2	203.128	3.58258	1.81633e-05	4.32333e-05	1.25105	0.0363069	1.02676	up
neg	S(8)-aminomethyldihydrolipoamide	C9H20N2OS2	281.101	3.02708	2.80183e-05	9.18333e-06	-1.60849	0.0310356	1.14308	down
neg	Galactosylglycerol	C9H18O8	275.078	1.58755	6.99167e-05	4.84e-05	-0.531511	0.0348504	1.06918	down
neg	Pyridoxine	C8H11NO3	214.072	2.22863	2.84667e-05	1.99333e-05	-0.51448	0.0437351	1.04836	down
neg	Geranyl acetone	C13H22O	239.165	3.57545	7.788e-07	1.87112e-05	4.58779	0.0332925	1.20414	up
neg	borrelidin	C28H43NO6	1023.62	8.33463	0.000132599	6.14e-05	-1.11079	0.00891605	1.34296	down
neg	L-histidinol	C6H11N3O	341.194	5.45582	0.00105923	0.000690216	-0.617898	0.0411127	1.06596	down
neg	cumene hydroperoxide	C9H12O2	197.082	4.04517	4.34667e-06	2.61667e-06	-0.73213	0.0107422	1.29577	down
neg	N,N'-dimethyl-p-phenylenediamine	C8H12N2	171.069	2.70563	6.52333e-06	2.64667e-06	-1.30259	0.00497584	1.31611	down
neg	Beta-Alanine	C3H7NO2	88.04	2.06443	2.25667e-05	1.13117e-05	-0.996561	0.00380179	1.34456	down
neg	D-galactal	C6H10O4	145.05	1.72962	1.78667e-05	9.305e-06	-0.93945	0.000796928	1.47896	down
neg	PA(16:0/16:0)	C35H69O8P	683.45	6.47458	0.00019001	0.000139771	-0.443009	0.0339855	1.06366	down
neg	N-hydroxy DAP	C7H13N2O5-	240.054	1.75817	5.01167e-06	3.58167e-06	-0.484376	0.0441064	1.05605	down
neg	4-oxo-N-acetylneuraminate	C11H16NO9-	341.036	0.824867	7.22418e-05	2.99333e-05	-1.27096	0.0385317	1.15414	down
neg	4-nitrobenzaldehyde	C7H5NO3	196.025	1.55898	0.000586513	0.00020458	-1.51947	0.0200436	1.14543	down
neg	PE(12:0/16:1(9Z))	C33H64NO8P	668.412	10.2293	0.000131947	5.63667e-05	-1.2274	0.0374979	1.1091	down
neg	(2R,3R)-2,3-Dihydroxy-3-methylpentanoate	C6H11O4-	353.142	2.80557	8.88392e-05	5.96333e-05	-0.575029	0.0326107	1.0777	down
neg	serinamide	C3H8N2O2	125.035	1.62323	0.000545524	0.000253639	-1.10487	0.00461506	1.35234	down
neg	2-(6-Hydroxy-2-methoxy-3,4-methylenedioxyphenyl)benzofuran	C16H12O5	329.066	5.1567	0.000359644	0.000247825	-0.537247	0.0454428	1.0122	down
neg	Ethyl 9-hexadecenoate	C18H34O2	281.248	10.6854	0.000521586	0.000262607	-0.989998	0.0292108	1.10678	down
neg	Thiamine	C12H17N4OS+	264.11	2.1144	1.02217e-05	4.88667e-06	-1.06357	0.00221611	1.47318	down
neg	PC(o-24:0/20:4(8Z,11Z,14Z,17Z))	C52H98NO7P	924.639	10.1936	0.000321831	8.77668e-05	-1.87443	0.047938	1.05775	down
neg	PG(18:1(11Z)/16:0)	C40H77O10P	747.507	8.96855	0.00308988	0.0062075	1.00646	0.0024709	1.49677	up
neg	Methyl hexanoate	C7H14O2	175.097	2.47063	3.12167e-05	1.83e-05	-0.770877	0.0377506	1.09856	down
neg	PG(14:0/16:0)	C36H71O10P	739.487	6.01198	1.51833e-05	7.92833e-06	-0.937728	0.00319379	1.31479	down
neg	thiolactomycin	C11H14O2S	245.043	0.639917	0.000461794	0.000234498	-0.977671	0.0157019	1.17905	down
neg	Hotrienol	C10H16O	197.117	3.38272	1.98833e-05	1.15367e-05	-0.785996	0.0101233	1.234	down
neg	alpha-Isomethyl-ionone	C14H22O	241.138	3.9031	0.000186351	0.000128007	-0.541872	0.0225198	1.12969	down
neg	Glucosan	C6H10O5	207.05	0.7106	6.855e-05	4.735e-05	-0.534453	0.0194851	1.13588	down
neg	CDP-DG(16:0/22:3(10Z,13Z,16Z))	C50H87N3O15P2	1076.53	9.51678	0.000241273	0.00010104	-1.25567	0.000469383	1.49602	down
neg	9,12-Hexadecadienylcarnitine	C23H41NO4	416.28	11.1838	7.44007e-05	1.80233e-05	-2.0458	0.0241305	1.1947	down
neg	L-Asparagine	C4H8N2O3	153.03	0.824867	0.000105467	3.37833e-05	-1.64251	0.00445977	1.40747	down
neg	4-Pyridoxolactone	C8H7NO3	210.041	3.2692	1.14167e-05	7.32e-06	-0.642598	0.0347665	1.03697	down
neg	2-phenylacetamidine	C8H10N2	313.166	4.40145	4.13833e-05	2.44167e-05	-0.762087	0.0435046	1.04119	down
neg	Geranylgeranyl-PP	C20H36O7P2	449.188	8.95427	5.90833e-05	3.16833e-05	-0.899145	0.0156369	1.1567	down
neg	3-Oxo-beta-ionone	C13H18O2	251.139	2.74132	1.41947e-05	4.72907e-06	-1.58444	0.0407758	1.02409	down
neg	(1R,6R)-6-Hydroxy-2-succinylcyclohexa-2,4-diene-1-carboxylate	C11H12O6	239.059	2.7199	4.66333e-05	3.145e-05	-0.568178	0.00115211	1.45022	down
neg	FAD	C27H33N9O15P2	784.149	2.38498	0.00222113	0.00100648	-1.14197	0.0146243	1.2277	down
neg	N(pros)-methyl-L-histidine	C7H11N3O2	383.175	3.38985	0.000157704	0.000109966	-0.520214	0.0126707	1.27277	down
neg	2,3-pentane-dione	C5H8O2	199.097	4.27367	0.000152935	7.66043e-05	-0.997731	0.013175	1.28822	down
neg	Saccharopine	C11H20N2O6	597.257	4.50852	0.000171686	0.000124937	-0.458612	0.0368768	1.10893	down
neg	octyl 2-acetamido-2-deoxy-alpha-D-glucopyranoside	C16H31NO6	711.457	5.46295	3.46833e-05	1.92667e-05	-0.84793	0.000915647	1.46312	down
neg	isoheptanol	C7H16O	269.212	8.52667	0.000261745	0.00015886	-0.720406	0.00901075	1.24102	down
neg	L-Glutamic-gamma-semialdehyde	C5H9NO3	130.05	1.47333	6.39167e-06	3.43667e-06	-0.894817	0.0397548	1.01843	down
neg	D-Phenylalanine	C9H11NO2	164.071	3.57545	5.505e-06	9.05834e-07	-2.60382	0.0445732	1.08551	down
neg	PC(16:0/22:6(4Z,7Z,10Z,13Z,16Z,19Z))	C46H80NO8P	804.574	9.53115	0.0268689	0.115008	2.09772	3.83e-05	1.60072	up
neg	decoyinine	C11H13N5O4	314.059	0.832017	0.000584355	0.000327747	-0.834261	0.018299	1.19092	down
neg	PS(18:0/0:0)	C24H48NO9P	546.282	8.20615	0.000149287	8.03e-05	-0.894811	0.031985	1.1775	down
neg	S(8)-succinyldihydrolipoamide	C12H21NO4S2	328.068	1.36617	9.78432e-05	7.05e-05	-0.472998	0.0241646	1.13366	down
neg	alpha-(2,6-anhydro-3-deoxy-D-arabino-heptulopyranosid)onate 7-phosphate	C7H10O9P-3	289.979	2.5707	8.005e-06	2.69e-06	-1.5713	0.0483858	1.04478	down
neg	Furylacetone	C7H8O2	247.099	5.11387	4.17e-06	2.65333e-06	-0.651367	0.036149	1.09777	down
neg	Megastigmatrienone	C13H18O	235.133	6.48887	1.75e-05	1.282e-05	-0.45125	0.00255121	1.3567	down
neg	globomycin	C32H57N5O9	700.412	8.13467	0.000197433	0.000130138	-0.601326	0.00687928	1.30821	down
neg	cerulenin	C12H17NO3	222.113	4.26653	6.745e-06	4.045e-06	-0.737289	0.00290605	1.36125	down
neg	dTDP-4-acetamido-4,6-dideoxy-D-galactose	C18H29N3O15P2	634.108	1.63038	0.000235224	6.575e-05	-1.83877	0.0475768	1.08395	down
neg	PC(14:1(9Z)/22:0)	C44H86NO8P	832.605	10.3863	0.0757295	0.028924	-1.38859	0.000211467	1.55625	down
neg	D,L-cyclohexanephosphinothricin	C8H15NO4P-	255.042	2.6064	2.465e-05	1.78333e-05	-0.466774	0.0426994	1.07629	down
neg	IPC 20:0;3/26:0;2	C52H104NO14P	1032.68	9.1463	3.55333e-05	6.85333e-06	-2.3725	0.0310754	1.23511	down
neg	PI(18:0/18:1(9Z))	C45H85O13P	885.547	9.93732	0.168028	0.0473967	-1.82584	0.00179225	1.45625	down
neg	Lutein	C40H56O2	613.413	10.5641	0.00118823	0.000673869	-0.818277	0.0109754	1.26039	down
neg	Terpinyl acetate	C12H20O2	241.144	5.77642	5.33833e-05	2.48333e-05	-1.10315	0.035817	1.09441	down
neg	CDP-DG(18:0/18:0)	C48H89N3O15P2	1030.47	13.7624	0.00339507	0.0011785	-1.52649	0.0030263	1.42965	down
neg	PA(14:0/0:0)	C17H35O7P	427.215	3.05493	0.000160536	0.000110738	-0.535806	0.0323397	1.07904	down
neg	1,1,6-Trimethyl-1,2-dihydronaphthalene	C13H16	389.253	4.3379	3.38667e-05	2.41833e-05	-0.484798	0.0263077	1.09484	down
neg	(N(omega)-L-arginino)succinic acid	C10H18N4O6	289.118	4.43	3.645e-05	2.09167e-05	-0.802058	0.0294682	1.12634	down
neg	2-Phenyl-1,3-propanediol monocarbamate	C10H13NO3	194.082	7.01663	6.09167e-06	4.28167e-06	-0.508504	0.00698442	1.25316	down
neg	isoleucine tetrazole	C6H13N5	309.205	7.45783	0.000125527	8.33513e-05	-0.590716	0.00120004	1.49631	down
neg	Glycolaldehyde	C2H4O2	157.011	11.9248	2.33e-05	1.22483e-05	-0.928771	0.00704485	1.24735	down
neg	2,5-diamino-6-hydroxy-4-(5-phosphoribosylamino)pyrimidine	C9H14N5O8P-2	386.031	3.38272	2.775e-05	1.71833e-05	-0.691257	0.0298342	1.09652	down
neg	Aminoadipic acid	C6H11NO4	182.045	0.889167	0.000201841	0.000102906	-0.971835	0.00565004	1.35364	down
neg	Geranyl-PP	C10H20O7P2	349.06	0.547117	0.000140337	7.61e-05	-0.882743	0.0267918	1.06163	down
neg	erythro-4-hydroxy-L-glutamic acid	C5H9NO5	325.089	11.8891	4.12667e-06	4.30013e-08	-6.58426	0.0342276	1.1454	down
neg	Vanillin	C8H8O3	151.039	3.32632	2.61e-05	1.56333e-05	-0.739423	0.0240779	1.17154	down
neg	PE(19:0/18:1(11Z))	C42H82NO8P	804.574	8.76153	0.00687808	0.0347383	2.33645	3.22e-05	1.61245	up
neg	4-Methylacetophenone	C9H10O	155.045	0.668467	2.61683e-05	1.1155e-05	-1.23009	0.0230902	1.1586	down
neg	PS(18:0/18:1(9Z))	C42H80NO10P	834.528	9.92303	0.0946867	0.241605	1.35142	0.000706814	1.55168	up
neg	Dihydrojasmonic Acid	C12H20O3	257.138	5.44153	1.78833e-05	1.00733e-05	-0.828181	0.0074753	1.30778	down
neg	Saccharin	C7H5NO3S	181.992	2.35712	0.0100001	0.0074831	-0.418303	0.0240458	1.1891	down
neg	Abscisic Acid (cis,trans)	C15H20O4	285.113	4.01017	0.00454241	0.00262669	-0.790215	0.0338736	1.05526	down
neg	Aclarubicin	C42H53NO15	810.333	3.91023	0.00132964	0.000630812	-1.07575	0.046666	1.05228	down
neg	16-hydroxy hexadecanoic acid	C16H32O3	293.211	8.86147	0.00031738	0.000147861	-1.10189	0.0282989	1.09541	down
neg	5-Thymidylic acid	C10H15N2O8P	321.05	1.47333	7.24e-05	4.36167e-05	-0.731269	0.0313195	1.11391	down
neg	9-deoxy-9-methylene-16,16-dimethyl -PGE2	C23H38O4	413.252	7.02378	0.000178393	0.000126238	-0.498939	0.00475445	1.32946	down
neg	Glycodeoxycholic acid	C26H43NO5	470.288	10.3863	0.000465864	0.000100237	-2.21644	0.0140377	1.32239	down
neg	2-Phenylacetamide	C8H9NO	269.131	6.1612	0.0109112	0.00811253	-0.427582	0.00658435	1.29541	down
neg	Ascorbic acid 6-palmitate	C22H38O7	413.255	7.7855	8.09e-05	5.42167e-05	-0.576677	0.00373659	1.36341	down
neg	(25S)-5beta-spirostan-3beta-ol	C27H44O3	451.297	12.039	2.71367e-05	6.81333e-06	-1.99186	0.0257769	1.1874	down
neg	Oleandrin	C32H48O9	597.3	5.24237	0.000153164	9.17385e-05	-0.739568	0.00280738	1.39868	down
neg	6H-Purin-6-one, 3,7-dihydro- (9CI)	C5H4N4O	135.031	1.09552	0.000612849	0.000263532	-1.21751	0.010101	1.24787	down
neg	(S)-Methylmalonic acid semialdehyde	C4H6O3	147.029	1.03837	0.000344453	0.000103913	-1.72905	0.0200477	1.17879	down
neg	Solanine	C45H73NO15	902.448	3.64683	0.000324417	0.000221477	-0.550694	0.00639573	1.33425	down
neg	D-Lactic acid	C3H6O3	89.0239	1.40187	0.000124327	7.80488e-05	-0.671864	0.0363959	1.04809	down
neg	Pristimerin	C30H40O4	509.288	13.7553	0.00285528	0.00152448	-0.905315	0.0442507	1.03077	down
neg	Ketorolac	C15H8D5NO3	259.118	4.05943	9.43773e-05	5.36333e-05	-0.815838	0.0268172	1.14809	down
neg	5'-O-methylthymidine	C11H16N2O5	301.106	3.56117	0.000334197	0.000173876	-0.942642	0.00314695	1.32379	down
neg	Confertifoline	C15H22O2	233.154	11.7891	0.00029809	0.0002197	-0.440218	0.0306586	1.08675	down
neg	Lysyl-Isoleucine	C12H25N3O3	555.338	7.68627	0.000486524	0.000302225	-0.68689	0.00591412	1.30599	down
neg	Ricinoleic acid	C18H34O3	343.248	7.62202	7.3044e-05	2.855e-05	-1.35634	0.0399018	1.04039	down
neg	PE(17:0/17:0)	C39H78NO8P	718.536	9.53115	0.00159464	0.0041097	1.3658	0.000267603	1.53647	up
neg	3-Methyluridine	C10H14N2O6	257.077	1.75103	0.00121284	0.000644794	-0.911478	0.0271771	1.18032	down
neg	Mimosine	C8H10N2O4	243.062	1.98662	3.70833e-05	2.61e-05	-0.50523	0.0294755	1.11745	down
neg	Epothilone B	C27H41NO6S	1013.51	3.50407	6.71167e-05	4.155e-05	-0.692061	0.00748383	1.27719	down
neg	APGPR Enterostatin	C21H36N8O6	531.25	10.614	6.49442e-05	2.03833e-05	-1.6726	0.00687045	1.36154	down
neg	12-Oxo-2,3-dinor-10,15-phytodienoic acid	C16H24O3	299.149	3.58973	8.7165e-05	0.00125438	3.84691	0.0385629	1.17404	up
neg	Vindoline	C25H32N2O6	477.193	11.3765	3.06917e-05	1.8625e-06	-4.04188	0.0239149	1.20441	down
neg	9(S)-HOTrE	C18H30O3	293.211	8.50525	0.000206201	0.00011617	-0.827785	0.00197028	1.41021	down
neg	Arachidonic acid	C20H32O2	339.21	9.62393	0.00182864	0.000921866	-0.988142	0.00389825	1.38709	down
neg	Diethylstilbestrol	C18H20O2	313.146	3.82458	6.42833e-05	4.13e-05	-0.63787	0.00651015	1.31871	down
neg	Leucyl-Lysine	C12H25N3O3	555.335	7.09447	0.000670875	0.000482236	-0.476305	0.0255755	1.12344	down
neg	Bilirubin	C33H36N4O6	605.233	10.4927	9.16637e-05	3.59917e-06	-4.67098	0.0255097	1.22279	down
neg	maltoheptaose	C42H72O36	1197.4	1.70107	0.00041527	0.000247737	-0.745243	0.0107372	1.26338	down
neg	Alanyl-Glutamate	C8H14N2O5	239.067	7.99253	3.51833e-05	2.95333e-05	-0.251472	0.0259365	1.09269	down
neg	Dioctyl Phthalate	C24H38O4	425.238	7.51493	0.000734578	0.000318893	-1.20384	0.016556	1.18824	down
neg	Isoleucyl-Histidine	C12H20N4O3	289.129	3.63255	2.53833e-05	1.54e-05	-0.722717	0.00390991	1.35895	down
neg	Indole-3-acetamide	C10H10N2O	347.152	4.6156	7.185e-05	4.58333e-05	-0.648569	0.00437544	1.30518	down
neg	(4Z,7Z,10Z,13Z,16Z,19Z)-4,7,10,13,1 6,19-Docosahexaenoic acid	C22H32O2	373.237	10.372	3.43333e-05	1.5795e-05	-1.11995	0.00739497	1.24624	down
neg	Galactosylceramide (d18_1_24_1(15Z))	C48H91NO11S	888.611	10.372	0.0149627	0.0055374	-1.43408	0.00579142	1.38731	down
neg	Erucic acid	C22H42O2	383.317	12.0461	9.45227e-05	1.48917e-05	-2.66559	0.0241382	1.18659	down
neg	Oxytocin	C43H66N12O12S2	1027.44	3.91023	0.000114953	6.44093e-05	-0.835751	0.0240415	1.18139	down
neg	Loganic Acid	C16H24O10	421.137	2.8841	0.000563914	0.000312779	-0.850332	0.00140631	1.45915	down
neg	3,4-Methylenedioxyamphetamine	C10H13NO2	224.092	2.16438	0.000258067	9.50137e-05	-1.44142	0.0463368	1.03935	down
neg	(-)-Epinephrine	C9H13NO3	182.082	2.52062	5.56833e-06	3.19333e-06	-0.802287	0.0466131	1.06855	down
neg	PE(18:1(9Z)/0:0)	C23H46NO7P	478.294	8.20615	0.00816814	0.00421695	-0.953806	0.0224898	1.22988	down
neg	18alpha.-Glycyrrhetinic acid	C30H46O4	469.339	10.7282	0.000497093	0.000126737	-1.97157	0.0244755	1.19589	down
neg	Colforsin	C22H34O7	455.234	10.9204	9.9321e-05	3.25833e-05	-1.60779	0.000182365	1.55765	down
neg	Matrine	C10H16O	197.118	4.29508	1.40683e-05	9.735e-06	-0.531538	0.0236489	1.09767	down
neg	Lysyl-Asparagine	C10H20N4O4	295.119	2.73418	6.19575e-05	3.83167e-05	-0.693768	0.0449983	1.11471	down
neg	[6]-Shogaol	C17H24O3	321.173	4.35218	0.000318811	0.000189969	-0.746937	0.0385162	1.094	down
neg	Hydrocortisone	C21H30O5	383.189	11.3337	0.0111097	0.00332924	-1.73855	0.00128058	1.51382	down
neg	Prostaglandin H2	C20H32O5	373.2	8.89717	1.7325e-05	7.08333e-06	-1.28965	0.0360697	1.06201	down
neg	4-Vinylguaiacol	C9H10O2	149.06	4.01017	4.41167e-06	2.535e-06	-0.7983	0.0225015	1.11236	down
neg	PS(16:0/18:1(11Z))	C40H76NO10P	760.513	13.7767	0.000446401	0.000909486	1.02671	0.00557268	1.34212	up
neg	Ethyl 2-hydroxy propanoate	C5H10O3	117.055	2.39212	0.000221622	6.69042e-05	-1.72757	0.000258963	1.487	down
neg	PG(16:0/18:1(11Z))	C40H77O10P	769.504	13.7624	0.00103911	0.000569704	-0.867062	0.0135092	1.24862	down
neg	PS(19:0/16:0)	C41H80NO10P	798.543	11.4758	0.00232137	0.000772973	-1.58649	0.0125434	1.33219	down
neg	pyrimidin-2-one-ribonucleoside	C9H12N2O5	227.067	1.46612	0.000630108	0.000260962	-1.27176	0.000259665	1.51017	down
pos	Vidarabine	C10H13N5O4	268.107	10.4453	0.000196499	5.96667e-05	-1.71926	7.09e-05	1.58793	down
pos	trans-2,4-Nonaidenal	C9H14O	277.217	3.67798	6.7429e-05	2.79667e-05	-1.27039	0.016658	1.19902	down
pos	PS(18:1(11Z)/16:1(9Z))	C40H74NO10P	724.468	-30.1044	0.00185237	0.000666997	-1.47362	0.0276599	1.1926	down
pos	Stearoylcarnitine	C25H49NO4	466.326	-7.25099	0.000904316	0.000445895	-1.02012	0.000659095	1.45643	down
pos	PC(16:0/18:1(9Z))	C42H82NO8P	782.567	-0.401171	0.0238776	0.115083	2.26894	0.000131448	1.53725	up
pos	5'-[(3-aminopropyl)-amino]-5'-deoxyadenosine	C13H23N7O3+2	290.168	-12.0616	9.84667e-06	3.16467e-06	-1.63849	0.00433823	1.28476	down
pos	Myrcene	C10H16	273.26	8.80632	0.000221133	6.6381e-05	-1.73615	0.0277105	1.18024	down
pos	Ethyl 7-octenoate	C10H18O2	135.119	13.7876	0.000141337	5.97e-05	-1.24304	0.00223179	1.40312	down
pos	Deoxycytidine	C9H13N3O4	269.12	-19.7305	0.000212472	9.70783e-05	-1.12993	0.0354147	1.04733	down
pos	PE(16:0/19:0)	C40H80NO8P	756.55	-1.41019	0.00322332	0.0146424	2.18354	0.00116371	1.4482	up
pos	2-Pentylthiophene	C9H14S	172.115	-1.12651	1.83e-05	5.825e-06	-1.64971	4.97e-05	1.56822	down
pos	Glycerylphosphorylethanolamine	C5H14NO6P	233.084	-26.9537	1.45183e-05	6.36667e-06	-1.18783	0.0101274	1.23241	down
pos	Adenosine 5'-monophosphate disodium salt	C10H14N5O7P	348.073	7.49157	9.68983e-05	2.07917e-05	-2.22035	0.0453574	1.07712	down
pos	S-(2-aminoethyl)-L-cysteine	C5H13N2O2S+	148.066	-1.55572	8.34333e-06	3.06833e-06	-1.44353	3.34e-05	1.63101	down
pos	IPC 18:0;2/20:0;0	C44H88NO11P	860.604	5.95621	0.000523664	0.000289593	-0.854596	0.0130396	1.25952	down
pos	Decanoic acid	C10H20O2	362.327	2.70626	1.736e-05	7.06667e-06	-1.29717	0.015043	1.30889	down
pos	Propionic acid	C3H6O2	116.072	24.2372	1.84833e-05	5.17167e-06	-1.83753	0.0353961	1.19974	down
pos	Deoxyguanosine	C10H13N5O4	268.107	10.2025	0.000652839	0.000202327	-1.69004	0.000295585	1.5514	down
pos	PC(18:0/18:1(9Z))	C44H86NO8P	810.598	-0.594539	0.0166133	0.0260813	0.650673	0.0229098	1.23557	up
pos	Thymine	C5H6N2O2	127.053	18.6962	0.000774116	0.000177231	-2.12685	0.00340522	1.41633	down
pos	Phenylethylamine	C8H11N	122.091	-47.0445	9.945e-06	2.94667e-06	-1.75619	0.00234605	1.45465	down
pos	PE(18:1(11Z)/16:1(9Z))	C39H74NO8P	754.479	0.61149	0.00287368	0.00130724	-1.13637	0.000199461	1.51903	down
pos	Piperonal	C8H6O3	168.069	20.5903	1.49233e-05	7.255e-06	-1.04173	0.0270653	1.12607	down
pos	5'-amino-5'-deoxyuridine	C9H14N3O5+	262.128	3.85978	9.29482e-05	3.5e-05	-1.40893	0.000483349	1.49181	down
pos	PI(10:0/16:0)	C35H67O13P	691.4	-25.1307	0.000145297	6.12667e-05	-1.24581	0.0156913	1.29715	down
pos	dihydroisopteroate	C14H13N6O3-	331.135	8.4972	0.000119345	4.54167e-05	-1.39407	0.00133844	1.4678	down
pos	Citric acid	C6H8O7	157.016	14.6187	7.93167e-06	3.51333e-06	-1.17513	0.000311238	1.50375	down
pos	3-Methyl-4-octanolide	C9H16O2	121.099	-13.7273	5.60833e-06	2.02e-06	-1.47522	0.0108792	1.37342	down
pos	2-phenylethanol	C8H10O	105.067	-23.6164	1.40233e-05	3.75667e-06	-1.89945	0.00842965	1.3564	down
pos	D-Alanyl-D-alanine	C6H12N2O3	338.207	11.9397	0.00101434	0.000416924	-1.28268	0.000679494	1.47606	down
pos	actinonin	C19H35N3O5	408.244	-8.27162	3.815e-05	1.137e-05	-1.74851	0.00406855	1.38577	down
pos	PC(20:3(8Z,11Z,14Z)/22:1(13Z))	C50H92NO8P	830.647	6.05871	1.84633e-05	5.53933e-06	-1.73621	0.033837	1.05704	down
pos	PC(18:3(9Z,12Z,15Z)/22:1(13Z))	C48H88NO8P	802.577	-39.9067	0.000286588	6.4543e-05	-2.15085	0.00235881	1.46473	down
pos	Phytosphingosine 1-phosphate	C18H40NO6P	362.25	11.1488	7.49008e-05	2.51833e-05	-1.5734	0.0111214	1.27294	down
pos	5'-(aminoiminomethyl)amino-5'-deoxyadenosine dihydrogen sulfate	C11H17N8O3+	274.122	-19.6702	1.1615e-05	5.13333e-06	-1.17782	0.0150987	1.21864	down
pos	4-Methylcatechol	C7H8O2	107.052	24.7285	1.27317e-05	4.44833e-06	-1.5194	0.00138279	1.46754	down
pos	5'-amino-5'-deoxyadenosine	C10H14N6O3	284.152	19.2608	0.000385665	9.31972e-05	-2.049	0.00781399	1.32353	down
pos	Canavanine	C5H12N4O3	218.122	-12.9275	1.0625e-05	4.23833e-06	-1.32828	0.00138539	1.43822	down
pos	Cortisone	C21H28O5	399.151	-15.7781	7.92457e-05	3.11833e-05	-1.34598	0.0306651	1.12119	down
pos	PE(16:1(9Z)/0:0)	C21H42NO7P	469.331	60.2826	0.000557905	0.000168277	-1.72917	0.00899203	1.29653	down
pos	Dolichyl b-D-glucosyl phosphate	C21H39O9P	489.223	0.652833	0.000557606	0.000182439	-1.61183	6.65e-05	1.63205	down
pos	PC(18:3(9Z,12Z,15Z)/20:0)	C46H86NO8P	834.596	-2.93404	0.000342821	0.00546672	3.99515	0.00455018	1.47228	up
pos	(-)-Riboflavin	C17H20N4O6	377.148	5.50716	0.000718136	0.000179525	-2.00007	0.000459854	1.59454	down
pos	(2-trans,6-trans)-Farnesol	C15H26O	245.188	3.98636	7.32643e-05	1.83283e-05	-1.9987	0.0383756	1.16402	down
pos	Geosmin	C12H22O	200.203	12.9712	0.000747028	0.000371016	-1.00968	0.00121676	1.4337	down
pos	5-methyl-2-furancarboxaldehyde	C6H6O2	110.037	9.45434	8.53672e-05	2.19e-05	-1.96133	0.00121761	1.49907	down
pos	N-Acetyl-glutamine	C7H12N2O4	230.111	-15.5236	4.135e-06	1.513e-06	-1.45106	0.00119915	1.42477	down
pos	N-Acetylmannosamine	C8H15NO6	186.079	12.338	0.000173139	5.54957e-05	-1.64179	0.00133629	1.41118	down
pos	ethyl 3-hydroxybutanoate	C6H12O3	133.088	13.7059	1.04533e-05	3.68833e-06	-1.50424	0.00273907	1.45555	down
pos	PC(14:0/20:4(8Z,11Z,14Z,17Z))	C42H76NO8P	736.548	27.1795	0.00442078	0.00194993	-1.18088	0.0253362	1.17438	down
pos	PC(18:0/18:0)	C44H88NO8P	772.614	-9.75674	4.85167e-05	2.36667e-05	-1.03648	0.00408051	1.35318	down
pos	Linalool acetate	C12H20O2	161.135	14.3036	1.95e-05	6.66667e-06	-1.54874	0.000693116	1.54406	down
pos	L-3-Hydroxykynurenine	C10H12N2O4	189.059	-28.8201	4.40833e-05	1.71e-05	-1.36833	0.0101574	1.26009	down
pos	Pyridoxamine	C8H12N2O2	169.097	1.77951	3.38833e-05	1.02533e-05	-1.72353	0.0284033	1.1424	down
pos	2'-Deoxyinosine	C10H12N4O4	217.071	-2.27788	0.000140994	4.66977e-05	-1.59466	0.00136221	1.37623	down
pos	PC(18:3(9Z,12Z,15Z)/18:1(11Z))	C44H80NO8P	782.567	-2.8859	0.0119184	0.0572486	2.26405	3.76e-06	1.65161	up
pos	PC(18:2(9Z,12Z)/P-18:1(11Z))	C44H82NO7P	732.559	-13.704	0.00298738	0.0209739	2.81164	0.0226115	1.26273	up
pos	PC(16:1(9Z)/16:1(9Z))	C40H76NO8P	768.494	0.341879	0.00123329	0.000436187	-1.49949	0.0471881	1.09927	down
pos	Acetamide	C2H5NO	119.082	1.24302	0.000192725	7.24833e-05	-1.41032	0.000680849	1.5191	down
pos	L-Ala-gamma-D-Glu-DAP-D-Ala	C18H30N5O9-	502.24	3.72591	6.58e-05	2.665e-05	-1.30396	0.00400869	1.44205	down
pos	(1/2,5,6)-2-(3-azibutylthio)-5,6-epoxy-3-cyclohexen-1-ol	C10H14N2O2S	227.088	2.91747	0.000562605	0.000116522	-2.27135	0.0135465	1.27126	down
pos	PC(16:0/20:4(5Z,8Z,11Z,14Z))	C44H80NO8P	782.566	-3.81946	0.0109526	0.0673932	2.62133	2.3e-06	1.66558	up
pos	3,7-Dimethyl-6-octen-1-ol	C10H20O	330.34	9.34272	3.285e-06	1.31834e-07	-4.64023	0.00414029	1.44551	down
pos	PC(18:0/16:1(9Z))	C42H82NO8P	742.563	-15.3618	0.000155265	5.615e-05	-1.46692	0.000400419	1.54493	down
pos	cis-3-hexen-1-ol	C6H12O	239.152	53.8849	3.325e-05	1.41817e-05	-1.23123	0.00019307	1.54482	down
pos	(6R)-6-(l-erythro-1,2-dihydroxypropyl)-5,6,7,8-tetrahydro-4a-hydroxypterin	C9H14N4O3	470.253	13.6219	0.00018882	7.19285e-05	-1.39232	0.0286939	1.14456	down
pos	2-phenylbut-2-enal	C10H10O	185.036	-1.53449	2.93667e-06	7.30167e-07	-2.00856	0.047409	1.10563	down
pos	PC(14:0/22:4(7Z,10Z,13Z,16Z))	C44H80NO8P	782.567	-2.88532	0.0147228	0.0574585	1.96447	0.00069315	1.47293	up
pos	gamma-glutamyl-ethylamide	C7H14N2O3	216.141	35.8708	1.29567e-05	3.15167e-06	-2.03862	0.0229613	1.20111	down
pos	N-Succinyl-L,L-2,6-diaminopimelate	C11H18N2O7	313.1	-2.00196	2.66167e-05	1.26033e-05	-1.07871	0.00826684	1.28276	down
pos	L-Leucine	C6H13NO2	132.104	17.3961	0.00017495	3.89667e-05	-2.16623	0.0139024	1.31265	down
pos	4-methylene DAP	C8H14N2O4	167.078	-18.3604	4.87e-06	1.57567e-06	-1.62675	4.13e-05	1.58386	down
pos	Glutathione episulfonium ion	C12H20N3O6S+	299.094	1.13065	0.000123778	6.63022e-05	-0.900671	0.0450493	1.02819	down
pos	PC(20:2(11Z,14Z)/P-18:1(9Z))	C46H86NO7P	760.584	-21.0503	0.0275336	0.0884302	1.68334	0.000718053	1.47285	up
pos	PS(18:1(11Z)/16:0)	C40H76NO10P	726.467	-52.0176	0.000177696	3.54667e-05	-2.32455	0.00166441	1.47659	down
pos	lipol-AMP	C18H27N5O7PS2-	503.109	7.18326	1.36833e-05	5.40167e-06	-1.34268	0.000734259	1.45976	down
pos	Ureidopropionic acid	C4H8N2O3	287.094	-7.99717	3.87333e-05	2.00067e-05	-0.954762	0.0419419	1.0008	down
pos	L-Lysine	C6H14N2O2	169.117	26.4291	4.04167e-05	1.58333e-05	-1.35362	6.51e-05	1.59083	down
pos	PC(18:0/0:0)	C26H54NO7P	541.428	57.7512	0.00104337	0.000349632	-1.57735	0.00357737	1.37274	down
pos	PS(19:0/16:1(9Z))	C41H78NO10P	814.5	0.720603	0.0215625	0.00936129	-1.20374	0.000103821	1.56467	down
pos	(R)-2,3-Dihydroxy-3-methylbutanoate	C5H9O4-	156.041	15.5686	0.00993044	0.00432139	-1.20036	0.000402957	1.51038	down
pos	2-octaprenylphenol	C46H70O	656.575	-1.97832	4.84167e-05	1.90967e-05	-1.3415	0.000236177	1.48823	down
pos	Glycerophosphocholine	C8H20NO6P	275.136	-2.55608	5.14167e-06	1.86433e-06	-1.4634	0.00640359	1.31156	down
pos	4-Allyl-2,6-dimethyoxphenol	C11H14O3	195.104	14.5753	4.53e-05	2.165e-05	-1.06541	0.000167962	1.5345	down
pos	PC(20:3(8Z,11Z,14Z)/P-16:0)	C44H82NO7P	732.556	-17.2221	0.000236912	0.00320533	3.75805	0.0342947	1.18839	up
pos	cis-Acetylacrylate	C5H6O3	251.05	-10.1287	1.52167e-05	5.19667e-06	-1.55161	0.000383518	1.52125	down
pos	indolmycin	C14H15N3O2	258.13	23.4627	2.53167e-06	1.44467e-06	-0.80751	0.00153778	1.42335	down
pos	Ribose 1-phosphate	C5H11O8P	248.053	-0.695263	2.62167e-05	1.09483e-05	-1.25903	0.00190688	1.41321	down
pos	Uridine 5'-diphosphate	C9H14N2O12P2	404.005	8.92252	4.99833e-06	4.88834e-07	-3.35209	0.0165973	1.25509	down
pos	2-octaprenyl-6-methoxy-1,4-benzoquinone	C47H70O3	700.55	-23.8137	0.000216889	6.33682e-05	-1.77537	0.000498472	1.51285	down
pos	2-octaprenyl-6-hydroxyphenol	C46H70O2	619.524	0.488707	0.000301438	6.8742e-05	-2.13248	0.0214618	1.20387	down
pos	5'-methylthiotubercidin	C12H16N4O3S	279.096	16.1641	0.00332866	0.000870561	-1.93493	0.000774141	1.49605	down
pos	Hydrocinnamic acid	C9H10O2	115.057	17.3344	0.000130156	5.04667e-05	-1.36642	0.00103231	1.51434	down
pos	CDP-DG(16:0/18:2(9Z,12Z))	C46H81N3O15P2	960.592	82.6668	0.000167817	7.67325e-05	-1.12901	0.0139062	1.27191	down
pos	N6-(1,2-Dicarboxyethyl)-AMP	C14H18N5O11P	505.125	36.9242	8.5825e-06	2.43333e-06	-1.81838	0.0373303	1.12077	down
pos	Bilirubin diglucuronide	C45H52N4O18	901.313	-0.382375	7.40167e-06	3.62833e-06	-1.02806	0.0118526	1.23642	down
pos	Purine	C5H4N4	162.077	0.070651	1.63333e-05	7.27e-06	-1.1682	8.65e-06	1.62405	down
pos	PE(16:1(9Z)/16:1(9Z))	C37H70NO8P	710.453	-29.751	0.00251614	0.00115548	-1.12271	0.000136065	1.53484	down
pos	PA(16:0/18:2(9Z,12Z))	C37H69O8P	637.463	6.23786	0.0003776	0.000104001	-1.85997	0.00499948	1.37873	down
pos	thiazolidine	C3H7NS	179.067	-2.73611	1.33867e-05	6.24667e-06	-1.09864	0.0011724	1.40913	down
pos	PC(14:1(9Z)/14:0)	C36H70NO8P	675.488	7.02044	0.0039044	0.00044741	-3.12543	0.002081	1.48766	down
pos	Choline	C5H14NO+	104.109	23.5388	0.000630314	0.000256275	-1.29837	0.0299578	1.15556	down
pos	tryptophanhydroxamate	C11H13N3O2	439.192	-38.9104	0.000151184	2.35667e-05	-2.68134	0.0402961	1.14322	down
pos	PC(16:0/18:3(9Z,12Z,15Z))	C42H78NO8P	738.545	1.90665	0.000131936	3.975e-05	-1.73085	0.005004	1.38535	down
pos	Heptyl acetate	C9H18O2	334.297	6.66986	7.59287e-05	3.15833e-05	-1.26516	0.0116543	1.31251	down
pos	2-methyltetrahydrothiophen-3-one	C5H8OS	139.015	-33.7937	0.000197654	8.77932e-05	-1.17099	0.00022619	1.53154	down
pos	PC(16:0/22:5(7Z,10Z,13Z,16Z,19Z))	C46H82NO8P	808.581	-4.63366	0.00491593	0.0152583	1.63406	0.00218889	1.4607	up
pos	3-Hexaprenyl-4-hydroxybenzoic acid	C37H54O3	511.38	-25.2605	1.53083e-05	8.42667e-07	-4.18227	0.0120794	1.2934	down
pos	Propyl decanoate	C13H26O2	179.182	13.3746	8.435e-06	2.218e-06	-1.92656	0.0023957	1.37709	down
pos	PC(16:0/16:0)	C40H80NO8P	734.568	-1.61474	0.00672749	0.027171	2.01393	0.000649561	1.48118	up
pos	N-Acetylornithine	C7H14N2O3	192.119	-87.4724	7.585e-05	3.07e-05	-1.30478	2.6e-05	1.61134	down
pos	tetradecaprenyl diphosphate	C70H116O7P2	1169.81	27.4379	0.000164998	8.5195e-05	-0.953296	0.0470297	1.11448	down
pos	2-Maleylacetate	C6H6O5	200.055	-0.828383	1.03633e-05	5.42167e-06	-0.936034	0.009521	1.30105	down
pos	phenylalaninol	C9H13NO	325.178	-34.984	0.00602497	0.00181415	-1.73166	0.0166045	1.19916	down
pos	Pyridoxal	C8H9NO3	168.069	17.9686	2.41167e-05	4.50517e-06	-2.42028	0.00179221	1.43252	down
pos	Hypotaurine	C2H7NO2S	127.052	-10.0655	0.000457874	7.96263e-05	-2.52379	0.00192143	1.45333	down
pos	CDP-DG(18:1(11Z)/16:0)	C46H83N3O15P2	944.489	-28.1357	7.51093e-05	1.735e-05	-2.1137	0.0458189	1.13274	down
pos	PG(16:0/16:1(9Z))	C38H73O10P	703.487	-4.75661	2.81833e-05	1.16917e-05	-1.26865	0.00084047	1.47697	down
pos	5'-azido-5-deoxyuridine	C9H11N5O5	311.11	2.29839	2.90217e-05	7.41667e-06	-1.96987	0.0138157	1.25116	down
pos	4-(Glutamylamino) butanoate	C9H16N2O5	233.115	9.10818	4.40333e-05	1.91167e-05	-1.20422	0.000124165	1.56172	down
pos	(R)-Mevalonic acid	C6H12O4	187.036	-4.58024	1.0975e-05	4.80833e-06	-1.18976	0.000418572	1.47308	down
pos	2-Methylphenol	C7H8O	150.094	23.4216	4.15667e-05	1.28667e-05	-1.69156	0.0203746	1.21744	down
pos	undecaprenyl-N-acetyl-alpha-D-glucosaminyl-pyrophosphate	C63H105NO12P2	1094.71	13.3741	0.000456774	0.000172692	-1.40324	0.000285967	1.54195	down
pos	Geraniol	C10H18O	331.262	4.03273	7.57333e-06	3.135e-06	-1.27161	0.0136576	1.23704	down
pos	2,4-Dimethylthiazole	C7H13NS	144.083	-7.20813	0.00689186	0.000860044	-3.00241	0.0328626	1.14104	down
pos	3,3-Dimethyl-2-butanol	C6H14O	141.068	6.29858	0.000626118	0.000195716	-1.67762	0.0160568	1.25698	down
pos	4-Amino-4-deoxychorismate	C10H11NO5	243.136	12.7162	0.000129096	4.76167e-05	-1.43877	0.000941272	1.53219	down
pos	zymosterol intermediate 2	C27H42O	347.313	8.37373	3.00833e-05	4.15567e-06	-2.85793	0.000567204	1.51648	down
pos	PC(16:0/20:1(11Z))	C44H86NO8P	788.614	-2.75677	0.0914811	0.0458803	-0.995598	0.0013911	1.47047	down
pos	N-Succinyl-2-amino-6-ketopimelate	C11H15NO8	272.078	5.07343	3.35333e-05	9.49833e-06	-1.8206	0.00748677	1.34851	down
pos	Maltotriose	C18H32O16	527.156	-4.06743	0.000245585	7.1814e-05	-1.77413	0.000125535	1.55902	down
pos	PC(o-16:0/20:0)	C44H90NO7P	740.636	5.34366	1.4815e-05	7.55167e-07	-4.29285	0.0229653	1.20602	down
pos	PI(12:0/14:0)	C35H67O13P	768.455	-14.7697	2.86833e-05	1.13717e-05	-1.33325	0.000116397	1.57733	down
pos	DG(14:1(9Z)/16:1(9Z)/0:0)	C33H60O5	554.476	-4.16358	0.000164485	5.70563e-05	-1.52758	0.0286102	1.12746	down
pos	Pyrocatechol	C6H6O2	110.037	10.328	1.28883e-05	4.22333e-06	-1.61182	0.0024207	1.38764	down
pos	S-Adenosylmethioninamine	C14H23N6O3S+	373.173	14.6494	0.000270421	0.000107675	-1.32839	1.99e-05	1.60296	down
pos	2-octaprenyl-3-methyl-5-hydroxy-6-methoxy-1,4-benzoquinone	C48H72O4	713.541	-12.6189	0.00097754	0.000177778	-2.45917	0.00756487	1.37634	down
pos	5'-ethylthioadenosine	C12H17N5O3S	353.142	9.1453	2.26e-05	9.86333e-06	-1.19854	0.00247578	1.3432	down
pos	3,5-dihydroxybenzoate	C7H5O4-	345.004	10.0437	4.01833e-05	7.48333e-06	-2.42439	0.00451991	1.39051	down
pos	Vanillic acid	C8H8O4	186.082	34.796	0.000294775	0.000115493	-1.3518	0.000656913	1.50904	down
pos	L-Kynurenine	C10H12N2O3	434.19	-31.3155	0.00106065	0.000472995	-1.16506	0.0257925	1.12899	down
pos	L-rhamnitol	C6H14O5	333.176	1.47537	0.000116099	3.86833e-05	-1.58609	0.00163452	1.42127	down
pos	Limonene	C12H12NO2	167.073	-0.603156	0.000130291	5.945e-05	-1.13205	0.000205555	1.52512	down
pos	2-Oxo-4-methylthiobutanoic acid	C5H8O3S	186.983	4.28477	2.76167e-05	7.68167e-06	-1.84628	0.000588481	1.48053	down
pos	N-Acetylputrescine	C6H14N2O	299.185	3.96947	1.91317e-05	1.0175e-05	-0.912146	0.0124766	1.19452	down
pos	PI(16:1(9Z)/18:1(9Z))	C43H79O13P	857.517	1.8035	0.000220033	0.000108563	-1.01916	0.00148205	1.44661	down
pos	4-Ethyl-2,5-dimethyloxazole	C7H11NO	251.178	9.50146	0.00236222	0.000529616	-2.15716	0.0102184	1.26194	down
pos	3-Methyl-2-butene thiol	C5H10S	120.083	-8.95376	0.0092004	0.00258517	-1.83144	0.00510724	1.39647	down
pos	phenylhydantoin	C9H8N2O2	370.15	-2.13089	1.66833e-05	6.02833e-06	-1.46884	0.00168271	1.42105	down
pos	PC(o-18:1(9Z)/20:4(8Z,11Z,14Z,17Z))	C46H84NO7P	758.566	-23.9338	0.000794485	0.00356349	2.1652	0.00481775	1.46502	up
pos	PI(14:0/14:0)	C37H71O13P	737.427	-43.7528	0.000712947	0.000283427	-1.33082	0.000602359	1.48387	down
pos	Benzo[a]pyrene-7,8-diol	C20H14O2	309.09	3.68716	8.73002e-05	4.27167e-05	-1.03137	0.0238626	1.14776	down
pos	Heptanal	C7H14O	97.1041	25.8473	7.51e-06	1.92767e-06	-1.96229	0.0122185	1.27684	down
pos	1-(sn-glycero-3-phospho)-1D-myo-inositol	C9H19O11P	299.061	24.0658	4.81667e-05	2.00417e-05	-1.26307	0.00878106	1.27831	down
pos	Tetrahydropteroyltri-L-glutamic acid	C24H34N8O12	591.181	-56.2012	2.14e-06	4.41667e-07	-2.27608	0.0221324	1.19912	down
pos	3,4-dihydroxy-2-butanone-4-P	C4H7O6P-2	146.983	-6.39657	0.000807709	0.000318561	-1.34227	0.000221854	1.51166	down
pos	UDP-2,3-bis(3-hydroxytetradecanoyl)glucosamine	C20H19F3N2O8S	505.094	10.8413	1.785e-05	7.64833e-06	-1.22231	0.017468	1.18306	down
pos	D-mannosamine	C6H14NO5+	378.209	2.74362	0.000104623	3.35167e-05	-1.64256	0.000145683	1.53299	down
pos	benzyl alcohol	C7H8O	91.057	25.9488	1.17467e-05	4.65167e-06	-1.3366	0.000261694	1.56963	down
pos	5-Ethyl-4-methyloxazole	C6H9NO	223.146	9.87334	0.000272275	8.71435e-05	-1.64348	0.0137852	1.22283	down
pos	5,6,7,8-Tetrahydrofolic acid	C19H23N7O6	445.163	-17.4731	0.000426029	0.00010759	-1.98556	0.0189163	1.22401	down
pos	N1-Acetylspermidine	C9H21N3O	397.312	-38.2894	8.10328e-05	3.67167e-05	-1.14145	0.00339297	1.37814	down
pos	4,5-Dimethyl-2-propylthiazole	C8H13NS	328.186	-3.98936	4.06167e-05	1.35983e-05	-1.57783	0.00574601	1.35206	down
pos	S-adenosyl-L-ethionine	C16H25N6O5S+	396.165	17.925	2.77817e-05	6.19167e-06	-2.16477	0.0175939	1.2262	down
pos	2-hexaprenyl-6-methoxy-3-methyl-1,4-benzoquinone	C38H56O3	583.399	-23.074	0.000185712	5.60553e-05	-1.72856	0.000274566	1.55061	down
pos	PC(16:0/22:4(7Z,10Z,13Z,16Z))	C46H84NO8P	832.58	-3.23343	0.000331657	0.00277372	3.06411	6e-05	1.60611	up
pos	Diaminopimelic acid	C7H14N2O4	173.086	-29.5901	2.84833e-05	9.70167e-06	-1.55374	0.00170356	1.43553	down
pos	S-(Hydroxymethyl)glutathione	C11H19N3O7S	320.107	45.8371	1.59283e-05	4.73833e-06	-1.75045	0.000305578	1.49828	down
pos	D-4'-Phosphopantothenate	C9H18NO8P	341.109	-4.58485	1.5075e-05	5.00667e-06	-1.59154	0.00136922	1.4346	down
pos	Digoxin	C41H64O14	745.418	3.42017	0.00210259	0.000631446	-1.73544	0.0325316	1.17189	down
pos	Tetracycline	C22H24N2O8	462.184	-8.04476	3.05333e-05	9.78167e-06	-1.64217	0.0117205	1.25184	down
pos	Linoleoyl ethanolamide	C20H37NO2	362.25	12.4818	0.00111863	0.000515032	-1.119	0.000900119	1.43702	down
pos	Parthenolide	C15H20O3	266.175	1.6483	7.89833e-06	7.3153e-07	-3.4307	0.00677647	1.37538	down
pos	Dextrorphan	C17H23NO	258.188	10.2421	0.00174423	0.000564694	-1.62705	0.000867292	1.47123	down
pos	Glycyl-Arginine	C8H17N5O3	273.167	0.938993	2.18833e-05	5.54333e-06	-1.98029	0.00155046	1.49983	down
pos	Ethylmorphine	C19H23NO3	336.156	-4.07019	0.000148628	6.40667e-05	-1.21416	0.00126076	1.42881	down
pos	Piperidine	C5H11N	86.0987	27.2244	5.70208e-05	2.20167e-05	-1.37356	0.045015	1.16054	down
pos	Threoninyl-Methionine	C9H18N2O4S	215.086	4.36065	0.000187513	8.83825e-05	-1.08525	0.00234308	1.40138	down
pos	1-Aminocyclohexanecarboxylic acid	C7H13NO2	144.105	20.2953	4.355e-05	1.66167e-05	-1.38988	0.0411882	1.07938	down
pos	G-418	C20H40N4O10	1015.53	-7.36258	3.99667e-05	1.288e-05	-1.63475	0.031972	1.20072	down
pos	Ethosuximide	C7H11NO2	106.066	6.2471	2.96833e-06	7.02333e-07	-2.07887	0.00785415	1.37251	down
pos	Arginyl-Tryptophan	C17H24N6O3	343.188	-0.361291	0.000771697	0.000210534	-1.87403	0.014698	1.23017	down
pos	Nodularin	C41H60N8O10	789.435	6.21566	0.000132935	4.415e-05	-1.5904	0.0440135	1.12324	down
pos	5,2'-O-dimethyluridine	C11H16N2O6	290.137	8.08354	0.000576516	0.000161847	-1.83277	0.00415468	1.35128	down
pos	Arginyl-Glutamine	C11H22N6O4	267.159	9.88764	1.57e-05	7.40167e-06	-1.08268	0.0291867	1.15586	down
pos	9-OxoODE	C18H30O3	277.218	4.87509	8.40552e-05	3.35e-05	-1.32643	0.0179156	1.22569	down
pos	Jasmine lactone	C10H16O2	133.104	16.2123	4.265e-05	1.57533e-05	-1.43697	0.00888446	1.24163	down
pos	Vanylglycol	C9H[2]3H[1]9O4	205.126	0.868921	4.35167e-06	5.75433e-07	-2.91747	0.0393018	1.19145	down
pos	p-Cresol	C7H8O	91.0567	22.6463	1.86133e-05	3.615e-06	-2.36279	0.0250692	1.19167	down
pos	Marmesin	C14H14O4	247.1	14.1424	1.5015e-05	4.53667e-06	-1.72821	0.0484274	1.00559	down
pos	25-hydroxyvitamin D3	C27H44O2	423.364	2.36752	0.00592343	0.00238128	-1.31469	0.00283404	1.42478	down
pos	9(S)-HODE	C18H32O3	297.24	-23.0934	6.76667e-05	3.27833e-05	-1.04548	0.00312498	1.37062	down
pos	Nortriptyline	C19H21N	263.166	-4.32431	2.608e-05	1.0585e-05	-1.30245	0.0386402	1.12652	down
pos	Stearidonic Acid	C18H28O2	259.208	9.85025	1.61167e-05	7.85333e-06	-1.03751	0.000747396	1.49544	down
pos	Zearalenone	C18H22O5	659.266	-25.5913	0.000130979	2.51517e-05	-2.38027	0.00786197	1.36466	down
pos	Epitestosterone	C19H28O2	271.201	-15.9515	6.61e-05	1.67733e-05	-1.97906	2.66e-05	1.60016	down
pos	Aldosterone	C21H28O5	402.233	14.1976	0.000218781	8.07775e-05	-1.4376	0.00127525	1.48407	down
pos	MG(18_2(9Z,12Z)_0_0_0_0)[rac]	C21H38O4	337.276	5.77936	0.0344557	0.0138711	-1.31266	0.00707188	1.2843	down
pos	16,16-dimethyl-PGA1	C22H36O4	403.24	2.47515	6.745e-05	1.64017e-05	-2.04126	0.00158854	1.465	down
pos	Prolyl-Glutamate	C10H16N2O5	262.139	-3.02837	3.03667e-05	8.675e-06	-1.80639	0.000234096	1.51487	down
pos	2,3-Dinor-TXB2	C18H30O6	325.202	3.33421	6.31e-05	2.24033e-05	-1.49472	0.00792085	1.36696	down
pos	Lysyl-Tryptophan	C17H24N4O3	315.185	10.6674	6.09383e-05	2.67667e-05	-1.18713	0.0265389	1.20405	down
pos	PGD3	C20H30O5	315.187	-23.0427	8.6118e-05	3.56e-05	-1.27531	0.00188568	1.41415	down
pos	Cytidine triphosphate	C9H16N3O14P3	501.011	-15.3499	1.3395e-05	6.57e-06	-1.02762	0.00922212	1.24028	down
pos	Valyl-Glutamine	C10H19N3O4	210.123	-3.12782	6.115e-06	2.97667e-06	-1.03875	0.0154519	1.1796	down
pos	Piracetam	C6H10N2O2	323.11	-4.13289	4.68333e-05	1.64283e-05	-1.51176	0.0034546	1.4673	down
pos	Illudin M	C15H20O3	266.175	1.4609	4.355e-05	2.08917e-06	-4.38076	0.00218043	1.5071	down
pos	11-Deoxycortisol	C21H30O4	329.2	-31.2489	8.15667e-06	2.70667e-06	-1.59274	0.0305782	1.20727	down
pos	Phenylpyruvate	C9H8O3	182.084	15.1536	0.00264057	0.000887249	-1.57344	0.0117073	1.28794	down
pos	Thromboxane B2	C20H34O6	371.259	27.9616	0.000838821	0.000263415	-1.671	0.0306404	1.22255	down
pos	Phentolamine	C17H19N3O	281.151	-4.90381	0.000316435	8.55025e-05	-1.88813	0.000380727	1.55163	down
pos	25-Hydroxy-6,19-dihydro-6,19-ethanovitamin D3	C29H48O2	429.373	1.11816	0.00027179	7.2645e-05	-1.9037	0.00318092	1.38532	down
pos	Glycocholic acid	C26H43NO6	430.306	23.4353	0.000733866	0.000145421	-2.33528	0.00550404	1.44264	down
pos	DL-Phenylalanine	C9H11NO2	130.068	15.5528	3.93167e-05	1.527e-05	-1.36553	0.0110086	1.32074	down
pos	Threoninyl-Proline	C9H16N2O4	181.101	17.9847	3.67333e-05	1.13217e-05	-1.69734	0.00104624	1.50831	down
pos	Allopregnanolone	C21H34O2	301.255	9.08985	2.64167e-05	1.16617e-05	-1.17879	0.0380992	1.11107	down
pos	17a-Ethynylestradiol	C20H24O2	279.172	-6.25518	0.000103811	2.57e-05	-2.01497	0.0148944	1.31802	down
pos	4-Oxoretinol	C20H28O2	265.192	-8.97854	8.56503e-05	2.05833e-05	-2.05805	0.00561508	1.32889	down
pos	9Z,12Z-Linoleic acid	C18H32O2	263.237	-0.857353	8.15333e-06	3.94833e-06	-1.04583	0.0230528	1.1353	down
pos	PGD2	C20H32O5	375.212	-4.84629	0.000184262	4.78833e-05	-1.94403	0.00604926	1.36335	down
pos	3-Buten-1-amine	C4H9N	72.0831	33.2403	9.88667e-06	2.19e-06	-2.17365	0.0104749	1.32896	down
pos	Alanyl-Lysine	C9H19N3O3	457.284	21.8468	4.465e-05	1.60467e-05	-1.47629	0.00205159	1.40434	down
pos	Valyl-Lysine	C11H23N3O3	263.206	-7.06724	8.11167e-06	3.25333e-06	-1.31732	0.0149121	1.2347	down
pos	N-(14-Methylhexadecanoyl)pyrrolidine	C21H41NO	664.671	-0.0788897	0.000151203	5.67323e-05	-1.41443	0.00398893	1.42296	down
pos	Swainsonine	C8H15NO3	156.104	13.6731	0.000101273	2.65783e-05	-1.92991	0.0202359	1.21502	down
pos	Prometryn	C10H19N5S	224.132	-5.44384	1.42167e-05	6.94667e-06	-1.03224	0.000593828	1.47902	down
pos	Etodolac	C17H21NO3	287.144	-25.5774	0.00041683	0.00014262	-1.5474	0.000275071	1.55017	down
pos	Fexofenadine	C32H39NO4	1020.61	3.78873	0.00645406	0.00265747	-1.28015	8.04e-05	1.58298	down
pos	N-Desmethylselegiline	C12H15N	174.13	14.3459	0.00256904	0.000951916	-1.43232	0.000173302	1.52488	down
pos	Levetiracetam	C8H14N2O2	135.093	10.0164	1.2e-05	5.89e-06	-1.02711	0.00260187	1.37682	down
pos	3b-Hydroxy-5-cholenoic acid	C24H38O3	339.273	11.4609	4.42833e-05	1.461e-05	-1.59983	0.0355824	1.12492	down
pos	Methyl linolenate	C19H32O2	315.27	5.71483	6.97333e-05	3.575e-05	-0.963496	0.0292654	1.16058	down
pos	Isopentenyladenosine	C15H21N5O4	358.144	-13.1205	2.48833e-05	1.03733e-05	-1.26363	0.00830787	1.30016	down
pos	Tyrosyl-Serine	C12H16N2O5	233.084	-29.8535	9.82833e-06	4.81333e-06	-1.03124	0.0177184	1.17725	down
pos	Acadesine (Drug)	C9H14N4O5	281.087	5.97139	2.43e-05	1.02117e-05	-1.25065	0.00606066	1.31818	down
pos	Histidinyl-Valine	C11H18N4O3	277.125	-7.6646	6.32833e-05	1.90833e-05	-1.7274	0.000709126	1.58193	down
pos	Arachidonoylmorpholine	C24H39NO2	391.337	12.8668	0.0026484	0.00111563	-1.24726	2.29e-05	1.59657	down
pos	Estradiol Cypionate	C26H36O3	438.299	-2.35975	0.00365139	0.00196632	-0.892944	0.0376902	1.04057	down
pos	7,8-Dihydroneopterin	C9H13N5O4	220.083	0.398611	6.445e-05	2.46167e-05	-1.38897	0.000985813	1.48166	down
pos	Pyridoxine 5-phosphate	C8H12NO6P	232.03	-28.8349	2.308e-05	9.30833e-06	-1.31105	0.0274436	1.13733	down
pos	N1,N12-Diacetylspermine	C14H30N4O2	287.239	1.74119	0.000291611	0.000100332	-1.53892	0.047245	1.11049	down
pos	Lisinopril	C21H31N3O5	828.474	-15.3133	0.000142583	5.67e-05	-1.33018	0.000522167	1.53487	down
pos	Enalaprilat	C18H24N2O5	313.155	1.12953	8.99708e-05	3.09333e-05	-1.54085	0.000375889	1.58378	down
pos	6-Benzylaminopurine	C12H11N5	267.138	13.8978	1.94583e-05	8.05e-06	-1.27274	0.00279472	1.35343	down
pos	Lysyl-Glycine	C8H17N3O3	221.158	-12.9207	2.90167e-05	1.09917e-05	-1.39827	0.000297232	1.53371	down
pos	Galactosylceramide (d18_1_18_0)	C42H81NO8	728.557	-63.3879	0.000440641	0.00112937	1.35784	0.0356667	1.1871	up
pos	Desacetylvindoline	C23H30N2O5	379.195	-15.9531	0.000310912	0.000120063	-1.37273	0.00016925	1.53592	down
pos	.beta.-Homoproline	C6H11NO2	94.0676	19.1149	1.27467e-05	2.58133e-06	-2.3056	0.0041752	1.43874	down
pos	Glutamyl-Methionine	C10H17N2O5S-	295.131	41.2092	0.000630875	0.000158862	-1.98952	0.00104579	1.53102	down
pos	Cucurbitacin B	C32H46O8	523.292	-23.8855	0.000129393	8.56667e-05	-0.594805	0.0110467	1.30024	down
pos	11(Z),14(Z),17(Z)-Eicosatrienoic Acid	C20H34O2	271.241	-2.32586	5.81167e-05	1.71867e-05	-1.75669	0.0002658	1.55266	down
pos	L-leucyl-L-proline	C11H20N2O3	457.285	-25.536	0.000136382	3.99833e-05	-1.77032	0.000130113	1.53735	down
pos	Arginyl-Cysteine	C9H19N5O3S	555.258	16.4815	0.000177059	5.315e-05	-1.73591	0.00367419	1.48304	down
pos	Biocytin	C16H28N4O4S	337.169	0.382001	0.00407835	0.000869238	-2.23016	0.000895705	1.48154	down
pos	Methionyl-Lysine	C11H23N3O3S	242.132	-1.27003	1.9665e-05	7.95383e-06	-1.30721	0.0435836	1.02207	down
pos	6-Ketoprostaglandin E1	C20H32O6	333.205	-2.69022	3.96333e-05	1.49167e-05	-1.40995	0.00361683	1.40802	down
pos	Serinyl-Lysine	C9H19N3O4	251.167	-19.8733	5.95e-05	1.95817e-05	-1.60302	0.0169669	1.22513	down
pos	Adrenosterone	C19H24O3	300.201	5.06525	9.9647e-05	2.92e-05	-1.77145	0.043797	1.0786	down
pos	Vinpocetine	C22H26N2O2	701.412	8.69925	0.00119849	0.000257579	-2.21818	0.00105608	1.47615	down
pos	Threoninyl-Glutamine	C9H17N3O5	265.15	-3.65922	0.000133484	4.84e-05	-1.46371	0.000419102	1.57103	down
pos	Neolinustatin	C17H29NO11	441.212	8.94102	0.00232403	0.00091547	-1.34405	0.000166429	1.53562	down
pos	Methionyl-Alanine	C8H16N2O3S	463.149	14.4003	0.000112996	4.43e-05	-1.35164	0.000199262	1.51234	down
pos	Serinyl-Arginine	C9H19N5O4	262.146	-18.0127	1.71667e-05	7.255e-06	-1.24231	0.000694033	1.50329	down
pos	Methoprene (S)	C16H28O3S	265.157	-15.8466	3.98833e-05	1.4195e-05	-1.48865	0.014837	1.25941	down
pos	5-Hydroxyhexanoic acid	C6H12O3	265.164	-2.00289	6.39333e-05	2.15933e-05	-1.56664	0.00124613	1.48353	down
pos	Tyrosol	C8H10O2	121.067	19.5243	1.1265e-05	2.50267e-06	-2.1718	0.011982	1.33162	down
pos	DL-Leucine	C6H13NO2	132.104	17.3112	0.000113111	3.90333e-05	-1.535	0.0180112	1.20162	down
pos	Dehydroergosterol	C28H42O	433.286	-1.19403	0.0083051	0.0020327	-2.0306	0.0212914	1.21153	down
pos	Acetoin	C4H8O2	177.116	20.1681	8.45e-06	3.585e-06	-1.23767	0.000198851	1.53736	down
pos	Phenylpyruvic acid	C9H8O3	182.084	14.6592	0.00115949	0.000276153	-2.06995	0.00862925	1.36159	down
pos	PS(19:0/14:0)	C39H76NO10P	750.527	-0.644016	0.00145009	0.000684057	-1.08395	0.00678421	1.30169	down
pos	PC(18:0/18:1(11Z))	C44H86NO8P	810.597	-2.43194	0.082731	0.0519132	-0.672328	0.00702152	1.303	down
